# Supplementary material for: Comparison of Ultra-High-Pressure and Conventional Cold Brew Coffee at Different Roasting Degrees: Physicochemical Characteristics and Volatile and Non-Volatile Components
Source: Foods. 2024 Sep 29;13(19):3119. doi: 10.3390/foods13193119 (PMC11475540; doi:10.3390/foods13193119)
Supplement: Supplementary file 1 [file foods-13-03119-s001.zip]

Archive with 1 entries (1 files):
- foods-3214148-supplementary.pdf
